# Supplementary material for: Delayed formation of neural representations of space in aged mice
Source: Aging Cell. 2023 Jul 25;22(9):e13924. doi: 10.1111/acel.13924 (PMC10497831; doi:10.1111/acel.13924)
Supplement: Supplementary file 1 — Appendix S1. [file ACEL-22-e13924-s001.zip]

Archive with 2 entries (2 files):
- acel13924-sup-0001-AppendixS1.pdf
- TableS1_caption.docx
